# Supplementary material for: Mating suppresses sperm-dependent male avoidance in C. elegans hermaphrodites
Source: PLoS One. 2026 Jan 27;21(1):e0339893. doi: 10.1371/journal.pone.0339893 (PMC12843523; doi:10.1371/journal.pone.0339893)
Supplement: S1 Table — P values, effect sizes and 95% confidence intervals obtained from the statistical tests are listed. (XLSX) [file pone.0339893.s005.xlsx]

## Sheet: Multi
U, P, Effect size, HL estimator, and 95% CI
name	group1	group2	n1	n2	U_statistic	pvalue_raw	pvalue_bonf	rank_biserial_r	r_CI_low	r_CI_high	HL_estimator	HL_CI_low	HL_CI_high	alpha	bootstrap_B
Fig1a	N2alone	N2contact	59	59	515	4.30227e-11	2.58136e-10	-0.704108	-0.839716	-0.556981	-43.4759	-53.363	-32.433	0.05	2000
Fig1a	N2alone	BAalone	59	52	329	1.09469e-12	6.56811e-12	-0.785528	-0.887875	-0.659713	-34.1796	-43.8208	-25.3365	0.05	2000
Fig1a	N2alone	BAcontact	59	52	1690	0.35813	1	0.101695	-0.108882	0.311033	2.43898	-3.35319	8.12833	0.05	2000
Fig1a	N2contact	BAalone	59	52	1695	0.342884	1	0.104954	-0.103651	0.317471	6.18115	-6.22338	17.7587	0.05	2000
Fig1a	N2contact	BAcontact	59	52	2684	1.0981e-11	6.5886e-11	0.749674	0.606877	0.884632	46.0027	35.5443	56.2342	0.05	2000
Fig1a	BAalone	BAcontact	52	52	2512	4.76774e-14	2.86064e-13	0.857988	0.746302	0.937888	35.3993	27.5396	45.1467	0.05	2000
name	group1	group2	n1	n2	U_statistic	pvalue_raw	pvalue_bonf	rank_biserial_r	r_CI_low	r_CI_high	HL_estimator	HL_CI_low	HL_CI_high	alpha	bootstrap_B
Fig1d	hermmale_single	hermmalecontact	20	20	19	1.04727e-06	6.28364e-06	-0.905	-1	-0.75	-75.4753	-97.0144	-47.6566	0.05	2000
Fig1d	hermmale_single	hermL4alone	20	60	889	0.00134802	0.00808812	0.481667	0.216667	0.718333	7.29407	3.14333	11.0356	0.05	2000
Fig1d	hermmale_single	hermL4contact	20	34	484	0.0101571	0.0609424	0.423529	0.126471	0.697206	10.5088	4.4173	16.0459	0.05	2000
Fig1d	hermmalecontact	hermL4alone	20	60	1180	1.20351e-10	7.22108e-10	0.966667	0.905	1	80.7484	55.0951	102.032	0.05	2000
Fig1d	hermmalecontact	hermL4contact	20	34	648	3.62776e-08	2.17666e-07	0.905882	0.791103	0.982353	77.2813	53.8704	104.027	0.05	2000
Fig1d	hermL4alone	hermL4contact	60	34	1204	0.148755	0.892531	0.180392	-0.0981127	0.452966	3.11615	-2.10978	7.36272	0.05	2000
name	group1	group2	n1	n2	U_statistic	pvalue_raw	pvalue_bonf	rank_biserial_r	r_CI_low	r_CI_high	HL_estimator	HL_CI_low	HL_CI_high	alpha	bootstrap_B
Fig2A	N2_1d_single	N2_1d_contact	32	32	193	1.89813e-05	0.000531477	-0.623047	-0.830127	-0.392529	-39.8373	-58.6838	-21.9987	0.05	2000
Fig2A	N2_1d_single	N2_3d_single	32	32	378	0.0730489	1	-0.261719	-0.535156	0.0234375	-8.80909	-18.5288	0.496717	0.05	2000
Fig2A	N2_1d_single	N2_3d_contact	32	32	454	0.440078	1	-0.113281	-0.388721	0.171924	-3.96905	-15.7746	6.32184	0.05	2000
Fig2A	N2_1d_single	BA_1d_single	32	31	225	0.000200109	0.00560304	-0.546371	-0.778226	-0.31245	-18.1761	-26.7659	-9.64928	0.05	2000
Fig2A	N2_1d_single	BA_1d_contact	32	30	391	0.212543	1	-0.185417	-0.464687	0.116719	-5.03263	-12.5947	3.61615	0.05	2000
Fig2A	N2_1d_single	BA_3d_single	32	32	212	5.78453e-05	0.00161967	-0.585938	-0.791016	-0.347656	-22.781	-32.3368	-12.9405	0.05	2000
Fig2A	N2_1d_single	BA_3d_contact	32	32	724	0.00451357	0.12638	0.414062	0.142578	0.666016	11.278	3.44726	19.4725	0.05	2000
Fig2A	N2_1d_contact	N2_3d_single	32	32	776	0.000403086	0.0112864	0.515625	0.257812	0.757812	30.2572	13.6043	52.3589	0.05	2000
Fig2A	N2_1d_contact	N2_3d_contact	32	32	772	0.00049334	0.0138135	0.507812	0.249854	0.722656	33.6794	15.375	51.4343	0.05	2000
Fig2A	N2_1d_contact	BA_1d_single	32	31	635	0.0568944	1	0.280242	-0.0221774	0.574647	20.9052	-1.29271	36.5997	0.05	2000
Fig2A	N2_1d_contact	BA_1d_contact	32	30	747	0.000174109	0.00487505	0.55625	0.283281	0.795833	34.902	16.5902	53.2076	0.05	2000
Fig2A	N2_1d_contact	BA_3d_single	32	32	633	0.105669	1	0.236328	-0.0527832	0.513721	15.5848	-3.77661	34.0439	0.05	2000
Fig2A	N2_1d_contact	BA_3d_contact	32	32	924	3.28972e-08	9.21122e-07	0.804688	0.638623	0.933594	52.7795	33.6257	69.3082	0.05	2000
Fig2A	N2_3d_single	N2_3d_contact	32	32	582	0.350723	1	0.136719	-0.166064	0.427734	4.77793	-8.64386	15.0695	0.05	2000
Fig2A	N2_3d_single	BA_1d_single	32	31	373	0.0921526	1	-0.247984	-0.496018	0.0241935	-7.71569	-18.0078	0.821344	0.05	2000
Fig2A	N2_3d_single	BA_1d_contact	32	30	557	0.281225	1	0.160417	-0.139635	0.452083	4.74068	-3.74898	13.5569	0.05	2000
Fig2A	N2_3d_single	BA_3d_single	32	32	325	0.0122741	0.343675	-0.365234	-0.605469	-0.0976074	-14.57	-25.2756	-3.77399	0.05	2000
Fig2A	N2_3d_single	BA_3d_contact	32	32	844	8.54309e-06	0.000239207	0.648438	0.417969	0.832031	20.457	11.4287	30.0236	0.05	2000
Fig2A	N2_3d_contact	BA_1d_single	32	31	318	0.0146751	0.410902	-0.358871	-0.608871	-0.0665323	-14.1549	-25.8423	-2.8614	0.05	2000
Fig2A	N2_3d_contact	BA_1d_contact	32	30	471	0.904697	1	-0.01875	-0.322917	0.285417	-0.590495	-11.448	9.87358	0.05	2000
Fig2A	N2_3d_contact	BA_3d_single	32	32	301	0.00470721	0.131802	-0.412109	-0.65625	-0.138623	-19.0634	-30.8717	-6.19406	0.05	2000
Fig2A	N2_3d_contact	BA_3d_contact	32	32	726	0.00414779	0.116138	0.417969	0.146387	0.658203	15.2789	5.15601	27.1611	0.05	2000
Fig2A	BA_1d_single	BA_1d_contact	31	30	695	0.00093022	0.0260461	0.494624	0.227957	0.731183	12.7159	5.44146	19.9874	0.05	2000
Fig2A	BA_1d_single	BA_3d_single	31	32	432	0.382658	1	-0.129032	-0.407258	0.163306	-3.17724	-14.382	5.77083	0.05	2000
Fig2A	BA_1d_single	BA_3d_contact	31	32	906	1.80341e-08	5.04955e-07	0.826613	0.677419	0.945565	29.5163	22.7079	36.2135	0.05	2000
Fig2A	BA_1d_contact	BA_3d_single	30	32	227	0.000375556	0.0105156	-0.527083	-0.752083	-0.272917	-16.9909	-27.8318	-9.52053	0.05	2000
Fig2A	BA_1d_contact	BA_3d_contact	30	32	772	4.02498e-05	0.00112699	0.608333	0.389583	0.827083	16.2915	10.1903	23.2185	0.05	2000
Fig2A	BA_3d_single	BA_3d_contact	32	32	943	7.45278e-09	2.08678e-07	0.841797	0.699219	0.955078	33.4196	26.3579	43.4139	0.05	2000
name	group1	group2	n1	n2	U_statistic	pvalue_raw	pvalue_bonf	rank_biserial_r	r_CI_low	r_CI_high	HL_estimator	HL_CI_low	HL_CI_high	alpha	bootstrap_B
Fig2b	N2_1d	N2_3d	32	32	386	0.0919678	0.551807	-0.246094	-0.515674	0.00390625	-0.0338912	-0.0805136	0.0012641	0.05	2000
Fig2b	N2_1d	BA_1d	32	31	326	0.0197895	0.118737	-0.342742	-0.633115	-0.0625	-0.0898124	-0.166025	-0.0152515	0.05	2000
Fig2b	N2_1d	BA_3d	32	32	138	5.30219e-07	3.18131e-06	-0.730469	-0.917969	-0.509717	-0.193314	-0.252816	-0.133527	0.05	2000
Fig2b	N2_3d	BA_1d	32	31	388	0.139427	0.836562	-0.217742	-0.510181	0.0645665	-0.0576485	-0.142989	0.0124165	0.05	2000
Fig2b	N2_3d	BA_3d	32	32	173	5.49114e-06	3.29468e-05	-0.662109	-0.835986	-0.443359	-0.155601	-0.214473	-0.0965416	0.05	2000
Fig2b	BA_1d	BA_3d	31	32	333	0.025478	0.152868	-0.328629	-0.602823	-0.0462702	-0.0977886	-0.170608	-0.0101428	0.05	2000
name	group1	group2	n1	n2	U_statistic	pvalue_raw	pvalue_bonf	rank_biserial_r	r_CI_low	r_CI_high	HL_estimator	HL_CI_low	HL_CI_high	alpha	bootstrap_B
Fig3a	N2_single	N2_contact	37	37	328	0.000118771	0.00178157	-0.520818	-0.739956	-0.276808	-32.057	-47.3333	-14.7586	0.05	2000
Fig3a	N2_single	EM464_single	37	21	30	6.95058e-09	1.04259e-07	-0.92278	-0.989704	-0.819755	-63.8375	-86.3993	-44.2077	0.05	2000
Fig3a	N2_single	EM464_contact	37	21	327	0.32368	1	-0.158301	-0.45444	0.16094	-4.78838	-16.5644	5.87756	0.05	2000
Fig3a	N2_single	CB5161_single	37	16	235	0.241131	1	-0.206081	-0.51022	0.118243	-5.76383	-19.1263	3.09962	0.05	2000
Fig3a	N2_single	CB5161_contact	37	16	520	1.48957e-05	0.000223436	0.756757	0.550591	0.908784	24.8096	13.2731	32.1428	0.05	2000
Fig3a	N2_contact	EM464_single	37	21	218	0.00595143	0.0892715	-0.438867	-0.683398	-0.160875	-34.6746	-56.0506	-12.689	0.05	2000
Fig3a	N2_contact	EM464_contact	37	21	545	0.0116048	0.174073	0.402831	0.147876	0.662806	25.6989	8.39545	43.0418	0.05	2000
Fig3a	N2_contact	CB5161_single	37	16	428	0.0108417	0.162625	0.445946	0.179054	0.692652	26.6955	8.30605	39.8697	0.05	2000
Fig3a	N2_contact	CB5161_contact	37	16	555	5.49027e-07	8.2354e-06	0.875	0.739865	0.976351	57.921	38.5571	69.8544	0.05	2000
Fig3a	EM464_single	EM464_contact	21	21	407	2.88323e-06	4.32484e-05	0.845805	0.673356	0.972789	55.5136	38.8524	82.38	0.05	2000
Fig3a	EM464_single	CB5161_single	21	16	322	2.52817e-06	3.79226e-05	0.916667	0.77381	1	55.2755	34.9805	82.4247	0.05	2000
Fig3a	EM464_single	CB5161_contact	21	16	336	2.82081e-07	4.23122e-06	1	1	1	83.6738	65.8196	114.728	0.05	2000
Fig3a	EM464_contact	CB5161_single	21	16	156	0.724422	1	-0.0714286	-0.452381	0.297768	-2.155	-14.4001	10.2839	0.05	2000
Fig3a	EM464_contact	CB5161_contact	21	16	318	4.57877e-06	6.86816e-05	0.892857	0.744048	0.988244	27.3712	17.6099	39.058	0.05	2000
Fig3a	CB5161_single	CB5161_contact	16	16	241	2.23517e-05	0.000335275	0.882812	0.687305	1	30.8942	23.1786	38.8621	0.05	2000
name	group1	group2	n1	n2	U_statistic	pvalue_raw	pvalue_bonf	rank_biserial_r	r_CI_low	r_CI_high	HL_estimator	HL_CI_low	HL_CI_high	alpha	bootstrap_B
Fig3b	N2	EN464	37	21	114	9.29003e-06	2.78701e-05	-0.706564	-0.917696	-0.456885	-48.3422	-65.9262	-29.8324	0.05	2000
Fig3b	N2	CB5161	37	16	372	0.143527	0.43058	0.256757	-0.131757	0.618328	18.978	-9.38613	49.1318	0.05	2000
Fig3b	EN464	CB5161	21	16	278	0.000788108	0.00236432	0.654762	0.345238	0.910714	67.0912	33.4689	100.841	0.05	2000
name	group1	group2	n1	n2	U_statistic	pvalue_raw	pvalue_bonf	rank_biserial_r	r_CI_low	r_CI_high	HL_estimator	HL_CI_low	HL_CI_high	alpha	bootstrap_B
Fig3c	N2	EM464	37	21	101	3.42724e-06	1.02817e-05	-0.740026	-0.927928	-0.528893	-0.310845	-0.396302	-0.229568	0.05	2000
Fig3c	N2	CB5161	37	16	66	8.7292e-06	2.61876e-05	-0.777027	-0.945946	-0.564105	-0.392775	-0.479088	-0.248985	0.05	2000
Fig3c	EM464	CB5161	21	16	133	0.290208	0.870624	-0.208333	-0.583333	0.160863	-0.0761245	-0.181045	0.0784934	0.05	2000
name	group1	group2	n1	n2	U_statistic	pvalue_raw	pvalue_bonf	rank_biserial_r	r_CI_low	r_CI_high	HL_estimator	HL_CI_low	HL_CI_high	alpha	bootstrap_B
Fig4a	N2_single	N2_contact	35	35	325	0.000748609	0.0209611	-0.469388	-0.714286	-0.211429	-26.0654	-44.1723	-10.1775	0.05	2000
Fig4a	N2_single	N2mated_single	35	35	762	0.0800894	1	0.244082	-0.035102	0.500449	6.35215	-1.11468	13.9417	0.05	2000
Fig4a	N2_single	N2mated_contact	35	34	779	0.0276342	0.773758	0.309244	0.0520588	0.563025	8.7346	1.05381	14.6605	0.05	2000
Fig4a	N2_single	BA_single	35	34	243	2.45558e-05	0.000687563	-0.591597	-0.791639	-0.369748	-22.6783	-31.0183	-11.4956	0.05	2000
Fig4a	N2_single	BA_cotact	35	33	803	0.00576346	0.161377	0.390476	0.127273	0.643377	9.52719	2.61778	16.1579	0.05	2000
Fig4a	N2_single	BAmated_single	35	36	506	0.155496	1	-0.196825	-0.453968	0.0666667	-6.14773	-15.22	2.29331	0.05	2000
Fig4a	N2_single	BAmated_contact	35	36	813	0.0358214	1	0.290476	0.0364683	0.539722	7.82785	0.8885	14.8058	0.05	2000
Fig4a	N2_contact	N2mated_single	35	35	920	0.000310893	0.008705	0.502041	0.252245	0.745347	31.8896	16.0808	49.5226	0.05	2000
Fig4a	N2_contact	N2mated_contact	35	34	930	5.94955e-05	0.00166587	0.563025	0.300798	0.781513	34.7465	18.8869	52.3459	0.05	2000
Fig4a	N2_contact	BA_single	35	34	630	0.678813	1	0.0588235	-0.230252	0.346261	4.35442	-12.8255	21.0038	0.05	2000
Fig4a	N2_contact	BA_cotact	35	33	915	3.54521e-05	0.000992659	0.584416	0.33329	0.802597	36.1176	20.6791	53.3472	0.05	2000
Fig4a	N2_contact	BAmated_single	35	36	829	0.0224323	0.628105	0.315873	0.052381	0.593651	19.7181	3.409	36.2117	0.05	2000
Fig4a	N2_contact	BAmated_contact	35	36	980	5.82891e-05	0.0016321	0.555556	0.32381	0.78254	34.0204	19.2905	50.6608	0.05	2000
Fig4a	N2mated_single	N2mated_contact	35	34	631	0.670046	1	0.0605042	-0.210084	0.336176	1.47938	-5.26351	8.73684	0.05	2000
Fig4a	N2mated_single	BA_single	35	34	196	1.72735e-06	4.83659e-05	-0.670588	-0.847101	-0.468908	-27.4181	-37.0702	-17.306	0.05	2000
Fig4a	N2mated_single	BA_cotact	35	33	639	0.454145	1	0.106494	-0.177489	0.369697	2.68094	-4.07076	9.51319	0.05	2000
Fig4a	N2mated_single	BAmated_single	35	36	387	0.00528686	0.148032	-0.385714	-0.62381	-0.134841	-12.429	-20.9701	-4.51259	0.05	2000
Fig4a	N2mated_single	BAmated_contact	35	36	652	0.804697	1	0.0349206	-0.228651	0.306349	1.1187	-5.25684	8.3039	0.05	2000
Fig4a	N2mated_contact	BA_single	34	34	137	6.55441e-08	1.83523e-06	-0.762976	-0.911808	-0.584775	-29.1673	-39.6732	-21.1172	0.05	2000
Fig4a	N2mated_contact	BA_cotact	34	33	595	0.67439	1	0.0606061	-0.217469	0.333333	1.29378	-4.21915	7.18283	0.05	2000
Fig4a	N2mated_contact	BAmated_single	34	36	324	0.000729141	0.0204159	-0.470588	-0.686275	-0.218954	-13.588	-23.2101	-5.78919	0.05	2000
Fig4a	N2mated_contact	BAmated_contact	34	36	609	0.976564	1	-0.00490196	-0.284314	0.254943	-0.158476	-7.33779	5.86949	0.05	2000
Fig4a	BA_single	BA_cotact	34	33	1012	1.60617e-08	4.49727e-07	0.803922	0.638146	0.928743	31.0959	21.803	40.5619	0.05	2000
Fig4a	BA_single	BAmated_single	34	36	844	0.00652166	0.182607	0.379085	0.104534	0.616054	15.1455	4.42537	25.0548	0.05	2000
Fig4a	BA_single	BAmated_contact	34	36	1060	1.45217e-07	4.06608e-06	0.732026	0.54085	0.883987	29.3659	19.7158	38.3738	0.05	2000
Fig4a	BA_cotact	BAmated_single	33	36	279	0.000158137	0.00442783	-0.530303	-0.737374	-0.294613	-14.4176	-23.4947	-7.26552	0.05	2000
Fig4a	BA_cotact	BAmated_contact	33	36	550	0.601292	1	-0.0740741	-0.345118	0.198653	-1.21875	-7.68075	4.71922	0.05	2000
Fig4a	BAmated_single	BAmated_contact	36	36	935	0.0012525	0.0350701	0.442901	0.202122	0.663619	13.4327	5.76937	22.1924	0.05	2000
name	group1	group2	n1	n2	U_statistic	pvalue_raw	pvalue_bonf	rank_biserial_r	r_CI_low	r_CI_high	HL_estimator	HL_CI_low	HL_CI_high	alpha	bootstrap_B
Fig4b	N2	N2_mated	35	35	447	0.0526104	0.315662	-0.270204	-0.515102	0.000857143	-0.043874	-0.0774119	0.000116993	0.05	2000
Fig4b	N2	BA821	35	34	312	0.000697199	0.00418319	-0.47563	-0.712605	-0.22521	-0.119119	-0.158745	-0.053524	0.05	2000
Fig4b	N2	BA821_mated	35	36	432	0.0231188	0.138713	-0.314286	-0.568294	-0.0396825	-0.0594015	-0.111115	-0.00807903	0.05	2000
Fig4b	N2_mated	BA821	35	34	388.5	0.0134165	0.0804992	-0.347059	-0.589139	-0.0823109	-0.074086	-0.112866	-0.0183134	0.05	2000
Fig4b	N2_mated	BA821_mated	35	36	563	0.444377	1	-0.106349	-0.371429	0.161944	-0.0180592	-0.0803461	0.0283009	0.05	2000
Fig4b	BA821	BA821_mated	34	36	717	0.219459	1	0.171569	-0.0980801	0.439583	0.0426825	-0.022671	0.0994705	0.05	2000

## Sheet: Single
U, P, Effect size, HL estimator, and 95% CI
name	test	group1	group2	contrast	n1	n2	U_statistic	pvalue_two_sided	rank_biserial_r	rank_biserial_r_CI_low	rank_biserial_r_CI_high	HL_estimator	HL_CI_low	HL_CI_high	alpha	bootstrap_B
Fig1B	Mann-Whitney U (independent)	N2 male	BA821 male	N2 male - BA821 male	59	52	1692	0.351981	0.102999	-0.121268	0.316835	5.88784	-5.5464	17.5759	0.05	2000
name	test	group1	group2	contrast	n1	n2	U_statistic	pvalue_two_sided	rank_biserial_r	rank_biserial_r_CI_low	rank_biserial_r_CI_high	HL_estimator	HL_CI_low	HL_CI_high	alpha	bootstrap_B
Fig1C	Mann-Whitney U (independent)	N2	BA821	N2 - BA821	59	52	547	5.55e-09	-0.643416	-0.797295	-0.469915	-0.155036	-0.213468	-0.108662	0.05	2000
name	test	group1	group2	contrast	n1	n2	U_statistic	pvalue_two_sided	rank_biserial_r	rank_biserial_r_CI_low	rank_biserial_r_CI_high	HL_estimator	HL_CI_low	HL_CI_high	alpha	bootstrap_B
Fig1e	Mann-Whitney U (independent)	N2 herm + CB4088 male	N2 herm + L4 herm	N2 herm + CB4088 male - N2 herm + L4 herm	20	60	1139	1.13895e-09	0.898333	0.798292	0.971667	0.110987	0.0651433	0.176254	0.05	2000

## Sheet: Event Aligned
Onset
animal	pre_median	post_median	n	stat	p	effect_r	median_diff	ci95_low	ci95_high
herm	29.2897	85.7387	48	165	1.43446e-05	0.626211	53.6037	38.217	72.7089
male	229.254	85.7387	48	62	6.85454e-08	0.778693	-138.449	-152.8	-92.7887
Offset
animal	pre_median	post_median	n	stat	p	effect_r	median_diff	ci95_low	ci95_high
herm	163.837	264.659	35	130	0.00244439	0.512187	97.6678	51.3542	132.255
male	163.837	67.6566	35	105	0.000582531	0.581402	-71.8236	-118.246	-53.8996

## Sheet: Old animals
name	test	group1	group2	contrast	n1	n2	U_statistic	pvalue_two_sided	rank_biserial_r	rank_biserial_r_CI_low	rank_biserial_r_CI_high	HL_estimator	HL_CI_low	HL_CI_high	alpha	bootstrap_B
eggs	Mann-Whitney U (independent)	1 day old	3 day old	1 day old - 3 day old	14	14	0	6.51366e-06	-1	-1	-1	-151	-153	-146	0.05	2000
